# Supplementary material for: Characterization of the NAC Transcription Factor in Passion Fruit (Passiflora edulis) and Functional Identification of PeNAC-19 in Cold Stress
Source: Plants (Basel). 2023 Mar 21;12(6):1393. doi: 10.3390/plants12061393 (PMC10051797; doi:10.3390/plants12061393)
Supplement: Supplementary file 1 [file plants-12-01393-s001.zip]

Archive with 6 entries (6 files):
- Table S1.The transcriptome data of passion fruit under the drought, salt, cold and hight temperuture treatment..xlsx
- Table S2.qPCR data of passion fruit NACs under the abiotic stress..xlsx
- Table S3.The transcriptome data of passion fruit in the three stages of fruit ripening..xlsx
- Table S4.qPCR data of passion fruit NACs in the three stages of fruit ripening..xlsx
- Table S5.qPCR data of passion fruit  NACs in different tissues..xlsx
- Table S6 A list of the oligo primers of PeNACs used for qRT-PCR..xlsx
