# Supplementary material for: Characterization of the NAC Transcription Factor in Passion Fruit (Passiflora edulis) and Functional Identification of PeNAC-19 in Cold Stress
Source: Plants (Basel). 2023 Mar 21;12(6):1393. doi: 10.3390/plants12061393 (PMC10051797; doi:10.3390/plants12061393)
Supplement: Supplementary file 1 [file plants-12-01393-s001.zip › Table S1.The transcriptome data of passion fruit under the drought, salt, cold and hight temperuture treatment..xlsx]

## Sheet: Sheet1
Table S1.The transcriptome data of passion fruit under the drought, salt, cold and hight temperuture treatment.
ID	Name	CK	Drought 50%	Drought 10%	Nacl 3d	Nacl 10d	Cold 20h	Cold 48h	High temperature 2h	High temperature 4h	High temperature 24h
P_edulia010001655.g	PeNAC-1	11.2393	16.3595	98.376	17.6516	14.9237	88.5576	171.083	70.8419	24.1632	55.7925
P_edulia010001845.g	PeNAC-2	0.110899	0.0233898	0.591784	0.14103	0.393689	0.230038	0.0125084	0.0702445	0	0.0144577
P_edulia010003708.g	PeNAC-3	1.00727	2.65902	1.98915	1.01313	1.78998	3.85322	3.74137	0.677009	1.7026	0.255869
P_edulia010004544.g	PeNAC-4	30.3323	36.3396	52.0295	45.8001	42.7992	67.7425	88.926	38.7182	27.3825	68.4484
P_edulia020006444.g	PeNAC-5	0.936257	2.11287	4.33374	2.87965	1.0152	3.70228	3.93896	1.13375	0.743849	3.511
P_edulia030008739.g	PeNAC-6	0.779684	1.47808	2.34429	0.913033	1.55707	4.48281	10.5202	1.70044	0.690627	0.872048
P_edulia030009215.g	PeNAC-7	0	0.0409405	0.258142	0.0849017	0.14149	3.98634	4.75453	0	0	0.0647907
P_edulia030009267.g	PeNAC-8	0.197306	0.280986	0.139865	0.184112	0.174643	0.785875	0.810262	0.369037	0.371993	1.36192
P_edulia030009488.g	PeNAC-9	9.69377	10.2934	12.8623	15.1393	9.69067	13.9794	7.41513	10.8104	11.2763	62.5926
P_edulia040010645.g	PeNAC-10	0.370341	0.328269	2.938	0.439965	1.69213	1.27148	0.341341	0.221387	0.19007	0.0490211
P_edulia050011226.g	PeNAC-11	0	0.244994	0.207393	0.034257	0.310226	0.132607	0.185106	0	0	0.820214
P_edulia060013132.g	PeNAC-12	5.23413	7.22609	7.43085	6.95161	6.9095	7.4343	7.6922	4.63299	5.8741	6.69678
P_edulia060013466.g	PeNAC-13	0.164017	0.363418	5.15406	0.725839	0.450611	6.78189	3.46733	0.443893	0.180204	0.394306
P_edulia060013670.g	PeNAC-14	1.00108	1.62724	4.23955	1.57077	0.496111	0.392688	0.451314	0.526046	0.898888	0.0963859
P_edulia060013771.g	PeNAC-15	0	0.0448032	1.44935	0.158178	0.099112	0.0103753	0.0318626	0	0	0.0193334
P_edulia060014061.g	PeNAC-16	0	0.0393204	0	0	0.130636	0.068962	0.0219078	0	0	0.16639
P_edulia060014082.g	PeNAC-17	0	0	37.0645	8.90651	10.2176	2.71318	3.29155	3.01251	0.94195	29.1646
P_edulia060015325.g	PeNAC-18	17.4174	21.1968	39.835	34.5397	29.8414	32.2134	28.4498	17.2513	13.1105	33.0452
P_edulia060015528.g	PeNAC-19	1.46665	3.03279	36.1507	14.4832	15.5717	28.3368	10.1369	8.8702	3.7915	41.9766
P_edulia060015714.g	PeNAC-20	6.50413	10.785	11.0438	7.88237	9.09976	16.354	12.1719	5.40106	5.7635	6.63001
P_edulia070017373.g	PeNAC-21	0.108658	0	0	0	0.24738	0	0	0.170622	0.06012	0
P_edulia080019184.g	PeNAC-22	1.68033	2.24956	1.79212	2.9382	1.16219	0.731483	1.34681	1.33575	1.7264	2.08485
P_eduliaContig140022926.g	PeNAC-23	5.57207	20.3225	13.5245	8.21268	15.3534	23.8596	17.3084	5.31378	13.0219	1.78379
P_eduliaContig140022928.g	PeNAC-24	0.984336	1.61571	1.74217	1.40612	1.35593	2.67649	1.47504	1.01731	1.93516	2.87866
P_eduliaContig140022930.g	PeNAC-25	1.51514	3.6124	3.8064	2.73623	2.76618	2.97523	1.05382	1.74313	2.58169	1.15543
