# Supplementary material for: Characterization of the NAC Transcription Factor in Passion Fruit (Passiflora edulis) and Functional Identification of PeNAC-19 in Cold Stress
Source: Plants (Basel). 2023 Mar 21;12(6):1393. doi: 10.3390/plants12061393 (PMC10051797; doi:10.3390/plants12061393)
Supplement: Supplementary file 1 [file plants-12-01393-s001.zip › Table S2.qPCR data of passion fruit NACs under the abiotic stress..xlsx]

## Sheet: Sheet1
Table S2.qPCR data of passion fruit NACs under the abiotic stress.
Name	CK	Drought 50%	Drought 10%	Nacl 3d	Nacl 10d	Cold 20h	Cold 48h	High temperature 2h	High temperature 4h	High temperature 24h
PeNAC-1	1.0033d	1.7851d	10.0215b	1.852d	1.2212d	9.9014b	16.321a	7.1478c	2.3265d	6.6631c
PeNAC-4	1.0009g	1.1246g	2.0314d	1.8246de	1.7774e	2.3642c	3.5478a	1.3648f	1.0004g	2.6698b
PeNAC-5	1.0018g	2.3654e	5.2874b	2.6545d	1.1147g	4.3654c	6.0126a	1.9632f	1.1147g	4.3364c
PeNAC-6	1.0003d	2.5412c	3.0124c	1.2145d	2.6698c	7.2014b	20.6501a	3.0145c	1.0032d	1.2312b
PeNAC-13	1.0003g	2.3212f	33.0124a	5.2147d	3.3654e	12.6987b	7.4478c	3.2312e	1.2314g	3.3321e
PeNAC-17	1.0015f	1.0001f	40.6874a	9.3214d	15.3012c	3.4789e	4.4001e	4.2012e	1.6987f	32.6987b
PeNAC-19	1.0013h	2.5645g	40.3654b	15.6547e	17.3302d	23.0145c	8.3698f	7.3654f	3.3364g	46.0147a
PeNAC-20	1.0006h	2.3012c	3.0012a	1.5621e	2.6214b	3.1245a	2.1189d	1.2345fg	1.1176gh	1.3654f
PeNAC-23	1.0003g	4.5698a	3.2012d	2.6321e	3.0365d	4.2596b	4.6321a	1.3212f	3.6541c	0.2601h
PeNAC-24	1.0001f	1.8945d	1.9932d	1.6321e	1.7841de	3.0365b	1.8526de	1.0325f	2.3621c	3.5124a
