# Supplementary material for: Characterization of the NAC Transcription Factor in Passion Fruit (Passiflora edulis) and Functional Identification of PeNAC-19 in Cold Stress
Source: Plants (Basel). 2023 Mar 21;12(6):1393. doi: 10.3390/plants12061393 (PMC10051797; doi:10.3390/plants12061393)
Supplement: Supplementary file 1 [file plants-12-01393-s001.zip › Table S3.The transcriptome data of passion fruit in the three stages of fruit ripening..xlsx]

## Sheet: Sheet1
Table S3.The transcriptome data of passion fruit in the three stages of fruit ripening.
ID	Name	Time1	Time2	Time3
P_edulia010001655.g	PeNAC-1	40.52	53.27	32.87
P_edulia010001845.g	PeNAC-2	0	0.13	0
P_edulia010003708.g	PeNAC-3	2.805	1.015	0.57
P_edulia010004544.g	PeNAC-4	44.13	47.07	23.16
P_edulia020006444.g	PeNAC-5	1.645	3.975	3.555
P_edulia030008739.g	PeNAC-6	0	0	0.03
P_edulia030009215.g	PeNAC-7	0.13	8.52	0.26
P_edulia030009267.g	PeNAC-8	0.55	0.19	0.01
P_edulia030009488.g	PeNAC-9	15.115	16.31	6.46
P_edulia040010645.g	PeNAC-10	0.01	0.05	0.02
P_edulia050011226.g	PeNAC-11	0.315	0	0.525
P_edulia060013132.g	PeNAC-12	7.175	7.33	5.56
P_edulia060013466.g	PeNAC-13	1	3.17	1.415
P_edulia060013670.g	PeNAC-14	0.11	0.44	0
P_edulia060013771.g	PeNAC-15	1.435	2.485	0
P_edulia060014061.g	PeNAC-16	0.03	0	0.13
P_edulia060014082.g	PeNAC-17	23.66	11.66	0
P_edulia060015325.g	PeNAC-18	17.405	14.1	13.985
P_edulia060015528.g	PeNAC-19	7	11.015	3.09
P_edulia060015714.g	PeNAC-20	3.525	1.805	0.34
P_edulia070017373.g	PeNAC-21	0.06	0.03	0.05
P_edulia080019184.g	PeNAC-22	1.635	5.09	7.685
P_eduliaContig140022926.g	PeNAC-23	1.925	1.23	0.365
P_eduliaContig140022928.g	PeNAC-24	1.185	0.25	0.02
P_eduliaContig140022930.g	PeNAC-25	1.635	0.455	0.24
