# Supplementary material for: Characterization of the NAC Transcription Factor in Passion Fruit (Passiflora edulis) and Functional Identification of PeNAC-19 in Cold Stress
Source: Plants (Basel). 2023 Mar 21;12(6):1393. doi: 10.3390/plants12061393 (PMC10051797; doi:10.3390/plants12061393)
Supplement: Supplementary file 1 [file plants-12-01393-s001.zip › Table S4.qPCR data of passion fruit NACs in the three stages of fruit ripening..xlsx]

## Sheet: Sheet1
Table S4.qPCR data of passion fruit NACs in the three stages of fruit ripening.
Gene name	Time1	Time2	Time3
PeNAC-1	1.0231a	1.2364a	1.1144a
PeNAC-4	1.0054b	1.6312a	0.8214b
PeNAC-5	1.0008c	3.0001b	4.0012a
PeNAC-6	1.0017a	1.0002a	1.0009a
PeNAC-13	1.0344c	4.5214a	1.5598b
PeNAC-17	1.0056a	0.5102b	0.0002c
PeNAC-19	1.0003b	2.3124a	0.6575c
PeNAC-20	1.0011a	0.4102b	0.2314b
PeNAC-23	1.0006a	1.0015a	0.4104b
PeNAC-24	1.0135a	0.3124b	0.0247c
