# Supplementary material for: Characterization of the NAC Transcription Factor in Passion Fruit (Passiflora edulis) and Functional Identification of PeNAC-19 in Cold Stress
Source: Plants (Basel). 2023 Mar 21;12(6):1393. doi: 10.3390/plants12061393 (PMC10051797; doi:10.3390/plants12061393)
Supplement: Supplementary file 1 [file plants-12-01393-s001.zip › Table S5.qPCR data of passion fruit NACs in different tissues..xlsx]

## Sheet: Sheet1
Table S5.qPCR data of passion fruit NACs in different tissues.
Gene name	leaf	root	stem	fruit	flower
PeNAC-1	1.0003e	3.0124c	4.3016b	6.0152a	2.2214d
PeNAC-4	1.0121e	10.221a	5.3621b	4.3611c	2.1115d
PeNAC-5	1.0034d	1.1346d	6.3214a	2.3014c	3.3347b
PeNAC-6	1.0002e	2.3697d	4.3102c	5.124b	12.3045a
PeNAC-13	1.0006e	12.3014a	3.4125d	4.4477c	6.3014b
PeNAC-17	1.0014e	2.0142d	5.3021b	3.0303c	9.1652a
PeNAC-19	1.0011e	7.7745b	2.9641d	3.2671c	11.7023a
PeNAC-20	1.0021c	3.6513a	1.3214b	0.2172c	0.7412d
PeNAC-23	1.0001d	0.0145e	2.3145c	5.3321b	6.6968a
PeNAC-24	1.0023d	2.3614c	0.1215e	4.3002b	20.9502a
