# Supplementary material for: Characterization of the NAC Transcription Factor in Passion Fruit (Passiflora edulis) and Functional Identification of PeNAC-19 in Cold Stress
Source: Plants (Basel). 2023 Mar 21;12(6):1393. doi: 10.3390/plants12061393 (PMC10051797; doi:10.3390/plants12061393)
Supplement: Supplementary file 1 [file plants-12-01393-s001.zip › Table S6 A list of the oligo primers of PeNACs used for qRT-PCR..xlsx]

## Sheet: Sheet1
Table S6 A list of the oligo primers of PeNACs used for qRT-PCR.
Gene	Forward primers (5'-3')	Reverse primers (5'-3')
PeNAC-1	CGATAACCCTGCAAATGGTG	ACAATTTGGATCCTCAATACT
PeNAC-2	GAATGGTATTTCTTCAGC	GCCCGAAAAATCTCCTTG
PeNAC-3	TGGGATTCAGGTTCCATCCA	ACGTCAATCTCGCCGATA
PeNAC-4	ATAAGAGAGCCAATGAAGGG	GGCCTAAGCCTCTTTCGACT
PeNAC-5	AACAGAGATGATGAAAGAG	CAGATTGTGTCCACATGA
PeNAC-6	GGACATTCAAGATGCCAGCA	CAACATGTTTGATGAGC
PeNAC-7	CTTCTGCAATTGGAATCAG	CTGACTTTTCTGGGTTGTGTTGG
PeNAC-8	GAGTGTGTCCGCTGGCACA	TCAGACCCAAGATGATAC
PeNAC-9	TGTGGCTACTGGAAGATGAC	TCTCCCCATTCGGTGCCTTACC
PeNAC-10	AGAAGAAACCTACCAAGATT	AGGCTTGTCAATGCCGGTGGC
PeNAC-11	GACGGGATATGTATTTTG	TGAGGGAGTAGACATCAA
PeNAC-12	AAGAAACGTACCGAACAAAC	GAATTAGGATCTGCTTTG
PeNAC-13	GAGGTATTTCTTTACCAAA	GTTGCTGCAGGCAGAAGCTAC
PeNAC-14	GACTTGGTGCAGTGACTGCA	GATCTGATGACCACAAGA
PeNAC-15	AACCGATGAAGAACTCGTTC	TGCCAAGGATCGTGAGGATA
PeNAC-16	TGCTGCAATTGTAAGAAAGG	TCCTACAAGTTCCTCATCGGT
PeNAC-17	TAGGTTTCATCCAAGAGATGA	GAATGTCCCATGGCTCACACT
PeNAC-18	CGTTGCTGGCAGAGGACG	ACACGAACTTACTCCTCCT
PeNAC-19	AGGCGAGGCCTGTAAGTTA	AGTCTTCCATTACCCAATCAGT
PeNAC-20	GATGGTAATAGATTTGCGAC	GTTGTCAATAACATGATGGCA
PeNAC-21	TGGAGTCTTGTGTCCCACC	TATCAACAATAACTTCCAGA
PeNAC-22	TGCAACAGTAACACAGTTGA	ATCCCATACTCTGTCCACATGA
PeNAC-23	CCATCCAAACGAAGAAGAACT	CCGGAAAACGTCAATCTCGCCG
PeNAC-24	GCTATGGATTCCATCCGACAGAT	CATTGACCTCAGCAATTTG
PeNAC-25	GTGCTGATGTTTCGAAATA	ATTCTCCCAGGATCTTTGG
